# Supplementary material for: Parents’ Preferred Age (9–12) for HPV Vaccination: Decision-Making and Rationale
Source: Vaccines (Basel). 2026 May 7;14(5):422. doi: 10.3390/vaccines14050422 (PMC13211324; doi:10.3390/vaccines14050422)
Supplement: Supplementary file 1 [file vaccines-14-00422-s001.zip]

Archive with 1 entries (1 files):
- vaccines-4237868-supplementary.pdf
